# Supplementary material for: Prevalence, common helminthes, and factors associated with helminthes among pregnant women attending antenatal clinic at a tertiary hospital in Uganda
Source: PLoS Negl Trop Dis. 2025 Mar 25;19(3):e0012926. doi: 10.1371/journal.pntd.0012926 (PMC11936221; doi:10.1371/journal.pntd.0012926)
Supplement: S2 File — (XLS) [file pntd.0012926.s002.xls]

## Sheet: Sheet1
SN	age	ageCat	eduLvl	relCat	occuptn	marStat	resdnce	trim	par	ANCvisit	hxOfHelm	H2Osoc	toiletFacility	handWsToilet	soapUse	unWashedFruit	drinkH20	bareFeet	washB4Meal	pica	pica	STOOLTest	Hookworm	Roundworm	Whipworm
191	26	20-29	Primary	Muslim	Farmer	Married	Rural	13 - <28	Nullipara(PG)	2-4	Yes	Well	Yes	No	No	Yes	Treated Tap water	Yes	No	No	No	Helminths infection	Present	Present	Present
190	34	30-39	Primary	Christian	Farmer	Married	Rural	13 - <28	Multipara(P2+)	2-4	Yes	Spring	Yes	No	No	Yes	Unboiled	Yes	No	Yes	Yes	Helminths infection	Present	Present	Present
49	21	20-29	Uneducated	Christian	Farmer	Married	Rural	≥28	Nullipara(PG)	>4	No	Well	No	Yes	No	Yes	Unboiled	Yes	No	Yes	Yes	Helminths infection	Present	Present	Present
289	18	<20	Primary	Christian	Farmer	Married	Rural	<13	Nullipara(PG)	<2	Yes	Tap	No	Yes	No	Yes	Treated Tap water	No	Yes	Yes	Yes	Helminths infection	Present	Present	Present
60	27	20-29	Uneducated	Christian	Farmer	Married	Rural	<13	Nullipara(PG)	<2	No	Well	Yes	No	No	No	Unboiled	No	No	Yes	Yes	Helminths infection	Present	Present	Present
62	23	20-29	Primary	Christian	Farmer	Married	Rural	13 - <28	Nullipara(PG)	<2	No	Well	Yes	No	No	Yes	Unboiled	Yes	No	Yes	Yes	Helminths infection	Present	Present	0
31	41	≥40	Primary	Muslim	Formal employee	Married	Rural	13 - <28	Multipara(P2+)	2-4	No	Well	Yes	No	No	Yes	Unboiled	Yes	Yes	No	No	Helminths infection	Present	Present	0
54	21	20-29	Primary	Muslim	Farmer	Married	Rural	13 - <28	Primipara(P1)	2-4	No	Well	No	No	Yes	Yes	Unboiled	Yes	No	Yes	Yes	Helminths infection	Present	Present	0
45	40	≥40	Primary	Christian	Business woman (Self employed)	Married	Rural	≥28	Multipara(P2+)	2-4	No	Well	No	Yes	Yes	No	Unboiled	No	Yes	No	No	Helminths infection	Present	Present	0
53	23	20-29	Primary	Muslim	Formal employee	Married	Rural	≥28	Nullipara(PG)	>4	No	Well	No	No	Yes	No	Unboiled	No	Yes	No	No	Helminths infection	Present	Present	0
195	26	20-29	Uneducated	Muslim	Farmer	Married	Rural	13 - <28	Nullipara(PG)	<2	No	Well	No	No	No	Yes	Unboiled	Yes	Yes	No	No	Helminths infection	Present	Present	0
198	24	20-29	Primary	Christian	Farmer	Married	Rural	<13	Nullipara(PG)	<2	Yes	Well	Yes	No	No	Yes	Unboiled	No	No	No	No	Helminths infection	Present	Present	0
47	18	<20	Primary	Christian	Farmer	Married	Rural	<13	Nullipara(PG)	<2	Yes	Tap	No	No	No	No	Unboiled	No	No	Yes	Yes	Helminths infection	Present	Present	0
44	41	≥40	Primary	Christian	Farmer	Married	Rural	<13	Multipara(P2+)	<2	Yes	Well	Yes	No	No	Yes	Unboiled	No	Yes	Yes	Yes	Helminths infection	Present	Present	0
202	35	30-39	Uneducated	Christian	Farmer	Married	Rural	<13	Multipara(P2+)	<2	No	Spring	Yes	No	No	Yes	Unboiled	No	No	Yes	Yes	Helminths infection	Present	Present	0
41	18	<20	Primary	Muslim	Farmer	Married	Rural	13 - <28	Multipara(P2+)	<2	Yes	Well	Yes	No	No	Yes	Treated Tap water	No	Yes	Yes	Yes	Helminths infection	Present	Present	0
234	18	<20	Post primary	Christian	Farmer	Married	Rural	≥28	Multipara(P2+)	>4	No	Well	No	No	No	No	Unboiled	No	No	No	No	Helminths infection	Present	Present	0
188	29	20-29	Uneducated	Christian	Farmer	Married	Rural	≥28	Primipara(P1)	>4	No	Well	No	Yes	Yes	No	Unboiled	No	No	Yes	Yes	Helminths infection	Present	0	Present
186	29	20-29	Primary	Christian	Farmer	Married	Rural	13 - <28	Primipara(P1)	2-4	No	Well	No	No	No	Yes	Treated Tap water	No	No	Yes	Yes	Helminths infection	Present	0	Present
156	32	30-39	Uneducated	Christian	Un Employed	Married	Urban	13 - <28	Primipara(P1)	2-4	No	Tap	No	No	No	No	Unboiled	No	Yes	Yes	Yes	Helminths infection	Present	0	Present
211	32	30-39	Primary	Muslim	Farmer	Married	Rural	13 - <28	Primipara(P1)	<2	No	Well	Yes	No	No	No	Boiled	No	No	Yes	Yes	Helminths infection	Present	0	Present
240	18	<20	Primary	Christian	Farmer	Married	Rural	≥28	Multipara(P2+)	2-4	No	Spring	Yes	No	No	Yes	Unboiled	No	Yes	No	No	Helminths infection	Present	0	Present
185	30	30-39	Uneducated	Christian	Farmer	Married	Rural	≥28	Primipara(P1)	2-4	No	Well	Yes	No	No	No	Unboiled	No	No	Yes	Yes	Helminths infection	Present	0	Present
48	22	20-29	Primary	Muslim	Farmer	Married	Rural	<13	Nullipara(PG)	<2	Yes	Spring	No	No	No	No	Unboiled	No	Yes	No	No	Helminths infection	Present	0	0
300	37	30-39	Primary	Muslim	Un Employed	Married	Urban	<13	Multipara(P2+)	<2	Yes	Spring	Yes	No	No	Yes	Treated Tap water	Yes	Yes	No	No	Helminths infection	Present	0	0
205	29	20-29	Primary	Christian	Un Employed	Married	Rural	≥28	Primipara(P1)	2-4	No	Well	No	Yes	Yes	Yes	Unboiled	No	No	Yes	Yes	Helminths infection	Present	0	0
241	37	30-39	Uneducated	Christian	Farmer	Married	Rural	≥28	Multipara(P2+)	2-4	Yes	Spring	Yes	No	No	Yes	Unboiled	No	Yes	No	No	Helminths infection	Present	0	0
225	36	30-39	Uneducated	Christian	Farmer	Married	Rural	<13	Multipara(P2+)	<2	Yes	Well	Yes	No	No	Yes	Boiled	No	No	No	No	Helminths infection	Present	0	0
43	18	<20	Primary	Christian	Farmer	Married	Rural	13 - <28	Multipara(P2+)	2-4	No	Well	No	No	Yes	No	Unboiled	No	Yes	Yes	Yes	Helminths infection	Present	0	0
38	40	≥40	Primary	Christian	Un Employed	Married	Rural	≥28	Multipara(P2+)	>4	No	Well	No	Yes	Yes	Yes	Unboiled	Yes	Yes	Yes	Yes	Helminths infection	Present	0	0
299	38	30-39	Primary	Christian	Un Employed	Married	Urban	<13	Multipara(P2+)	<2	Yes	Spring	No	No	No	Yes	Boiled	No	Yes	No	No	Helminths infection	Present	0	0
29	42	≥40	Uneducated	Christian	Farmer	Single	Rural	13 - <28	Multipara(P2+)	2-4	No	Tap	No	No	No	Yes	Unboiled	Yes	Yes	Yes	Yes	Helminths infection	Present	0	0
209	31	30-39	Uneducated	Christian	Farmer	Married	Rural	<13	Primipara(P1)	>4	No	Well	No	No	Yes	Yes	Unboiled	Yes	Yes	Yes	Yes	Helminths infection	Present	0	0
203	36	30-39	Primary	Christian	Farmer	Married	Rural	≥28	Multipara(P2+)	2-4	No	Well	No	Yes	Yes	No	Unboiled	Yes	No	Yes	Yes	Helminths infection	Present	0	0
213	30	30-39	Post primary	Christian	Farmer	Married	Rural	<13	Primipara(P1)	<2	No	Well	No	Yes	Yes	No	Boiled	No	Yes	Yes	Yes	Helminths infection	Present	0	0
215	18	<20	Primary	Christian	Un Employed	Married	Rural	<13	Primipara(P1)	<2	No	Spring	Yes	No	No	Yes	Boiled	No	Yes	Yes	Yes	Helminths infection	Present	0	0
295	37	30-39	Primary	Muslim	Farmer	Married	Rural	13 - <28	Primipara(P1)	<2	No	Well	Yes	No	No	Yes	Unboiled	No	Yes	No	No	Helminths infection	Present	0	0
200	18	<20	Primary	Christian	Business woman (Self employed)	Married	Rural	13 - <28	Nullipara(PG)	<2	Yes	Spring	No	No	No	Yes	Boiled	No	No	Yes	Yes	Helminths infection	Present	0	0
216	18	<20	Primary	Christian	Farmer	Married	Rural	<13	Nullipara(PG)	<2	Yes	Spring	Yes	No	No	Yes	Treated Tap water	No	No	Yes	Yes	Helminths infection	Present	0	0
294	36	30-39	Primary	Muslim	Formal employee	Married	Rural	<13	Multipara(P2+)	<2	Yes	Spring	Yes	No	No	Yes	Unboiled	Yes	No	No	No	Helminths infection	Present	0	0
230	40	≥40	Uneducated	Christian	Business woman (Self employed)	Married	Rural	≥28	Multipara(P2+)	2-4	No	Tap	No	No	No	No	Unboiled	No	Yes	No	No	Helminths infection	Present	0	0
229	40	≥40	Uneducated	Christian	Farmer	Married	Rural	13 - <28	Multipara(P2+)	2-4	No	Tap	No	No	No	Yes	Unboiled	Yes	Yes	No	No	Helminths infection	Present	0	0
35	43	≥40	Primary	Muslim	Un Employed	Married	Rural	<13	Multipara(P2+)	<2	No	Well	Yes	No	No	No	Unboiled	Yes	Yes	Yes	Yes	Helminths infection	Present	0	0
206	23	20-29	Primary	Christian	Farmer	Single	Rural	<13	Nullipara(PG)	<2	No	Well	No	No	No	Yes	Unboiled	No	No	Yes	Yes	Helminths infection	Present	0	0
28	18	<20	Primary	Muslim	Un Employed	Married	Urban	<13	Multipara(P2+)	<2	Yes	Spring	Yes	No	No	Yes	Boiled	No	Yes	Yes	Yes	Helminths infection	Present	0	0
150	18	<20	Post primary	Muslim	Formal employee	Married	Urban	<13	Nullipara(PG)	<2	No	Spring	No	Yes	Yes	No	Unboiled	No	No	Yes	Yes	Helminths infection	Present	0	0
32	31	30-39	Primary	Muslim	Farmer	Married	Rural	≥28	Multipara(P2+)	>4	No	Well	No	No	Yes	Yes	Unboiled	Yes	Yes	Yes	Yes	Helminths infection	Present	0	0
201	25	20-29	Uneducated	Muslim	Un Employed	Married	Rural	<13	Nullipara(PG)	<2	Yes	Spring	Yes	No	No	Yes	Unboiled	Yes	Yes	Yes	Yes	Helminths infection	Present	0	0
245	36	30-39	Uneducated	Christian	Farmer	Married	Rural	≥28	Multipara(P2+)	2-4	No	Tap	No	Yes	No	Yes	Treated Tap water	No	No	No	No	Helminths infection	Present	0	0
214	32	30-39	Uneducated	Christian	Un Employed	Married	Rural	≥28	Primipara(P1)	>4	No	Well	No	Yes	Yes	Yes	Unboiled	Yes	No	Yes	Yes	Helminths infection	Present	0	0
231	38	30-39	Primary	Christian	Farmer	Married	Rural	<13	Multipara(P2+)	<2	No	Well	No	No	No	Yes	Unboiled	Yes	Yes	No	No	Helminths infection	Present	0	0
34	43	≥40	Uneducated	Christian	Business woman (Self employed)	Married	Rural	13 - <28	Multipara(P2+)	<2	Yes	Spring	Yes	Yes	No	Yes	Treated Tap water	No	Yes	Yes	Yes	Helminths infection	Present	0	0
232	37	30-39	Primary	Christian	Farmer	Married	Rural	≥28	Multipara(P2+)	2-4	Yes	Spring	Yes	No	No	Yes	Treated Tap water	Yes	No	No	No	Helminths infection	Present	0	0
30	23	20-29	Uneducated	Christian	Un Employed	Married	Rural	13 - <28	Multipara(P2+)	<2	Yes	Spring	Yes	No	No	No	Unboiled	No	Yes	Yes	Yes	Helminths infection	Present	0	0
235	27	20-29	Primary	Muslim	Farmer	Married	Rural	<13	Multipara(P2+)	<2	Yes	Tap	No	Yes	No	Yes	Unboiled	No	No	No	No	Helminths infection	Present	0	0
27	18	<20	Primary	Christian	Farmer	Married	Rural	13 - <28	Multipara(P2+)	>4	No	Well	No	Yes	No	No	Unboiled	Yes	Yes	No	No	Helminths infection	Present	0	0
212	28	20-29	Primary	Muslim	Farmer	Married	Rural	<13	Primipara(P1)	<2	Yes	Spring	Yes	No	No	Yes	Unboiled	No	No	Yes	Yes	Helminths infection	Present	0	0
210	30	30-39	Primary	Christian	Un Employed	Married	Rural	13 - <28	Primipara(P1)	<2	Yes	Tap	No	Yes	No	No	Unboiled	No	Yes	Yes	Yes	Helminths infection	Present	0	0
207	24	20-29	Primary	Christian	Business woman (Self employed)	Married	Rural	13 - <28	Nullipara(PG)	<2	Yes	Well	Yes	No	No	No	Unboiled	No	Yes	No	No	Helminths infection	Present	0	0
304	35	30-39	Uneducated	Christian	Farmer	Married	Rural	<13	Multipara(P2+)	<2	No	Well	Yes	No	No	Yes	Unboiled	No	No	No	No	Helminths infection	Present	0	0
226	40	≥40	Primary	Muslim	Farmer	Married	Rural	<13	Multipara(P2+)	<2	Yes	Tap	No	No	No	No	Treated Tap water	Yes	Yes	No	No	Helminths infection	Present	0	0
204	36	30-39	Primary	Christian	Farmer	Married	Rural	<13	Multipara(P2+)	<2	No	Spring	Yes	Yes	No	Yes	Unboiled	No	Yes	Yes	Yes	Helminths infection	Present	0	0
297	39	30-39	Primary	Christian	Business woman (Self employed)	Married	Rural	<13	Multipara(P2+)	<2	No	Well	Yes	No	No	Yes	Unboiled	Yes	Yes	Yes	Yes	Helminths infection	Present	0	0
40	42	≥40	Primary	Christian	Farmer	Married	Rural	<13	Multipara(P2+)	<2	Yes	Spring	No	No	No	Yes	Unboiled	No	Yes	Yes	Yes	Helminths infection	Present	0	0
238	18	<20	Post primary	Christian	Business woman (Self employed)	Married	Rural	≥28	Multipara(P2+)	>4	No	Well	No	No	Yes	No	Unboiled	Yes	Yes	Yes	Yes	Helminths infection	Present	0	0
228	40	≥40	Primary	Christian	Farmer	Married	Rural	≥28	Multipara(P2+)	2-4	No	Spring	No	No	No	Yes	Unboiled	Yes	Yes	No	No	Helminths infection	Present	0	0
227	40	≥40	Primary	Christian	Un Employed	Married	Rural	≥28	Multipara(P2+)	>4	No	Well	No	No	Yes	No	Unboiled	No	Yes	Yes	Yes	Helminths infection	Present	0	0
59	22	20-29	Primary	Christian	Un Employed	Married	Rural	13 - <28	Nullipara(PG)	>4	No	Well	No	Yes	Yes	No	Unboiled	No	Yes	No	No	Helminths infection	Present	0	0
296	25	20-29	Primary	Christian	Farmer	Married	Rural	<13	Multipara(P2+)	<2	No	Tap	No	Yes	No	No	Unboiled	No	No	No	No	Helminths infection	Present	0	0
33	40	≥40	Post primary	Christian	Farmer	Married	Rural	≥28	Multipara(P2+)	2-4	No	Well	No	Yes	No	No	Unboiled	Yes	Yes	Yes	Yes	Helminths infection	Present	0	0
208	33	30-39	Primary	Christian	Business woman (Self employed)	Married	Rural	<13	Primipara(P1)	<2	No	Well	Yes	No	No	Yes	Unboiled	No	No	No	No	Helminths infection	Present	0	0
151	18	<20	Primary	Muslim	Formal employee	Married	Rural	≥28	Primipara(P1)	2-4	No	Well	No	No	Yes	Yes	Unboiled	No	No	Yes	Yes	Helminths infection	Present	0	0
199	40	≥40	Uneducated	Christian	Farmer	Single	Rural	<13	Multipara(P2+)	<2	Yes	Spring	Yes	No	No	Yes	Treated Tap water	No	No	No	No	Helminths infection	Present	0	0
46	19	<20	Primary	Christian	Farmer	Married	Rural	≥28	Multipara(P2+)	>4	No	Well	No	Yes	Yes	Yes	Treated Tap water	No	Yes	No	No	Helminths infection	Present	0	0
233	38	30-39	Uneducated	Christian	Business woman (Self employed)	Married	Rural	≥28	Multipara(P2+)	2-4	No	Spring	Yes	No	No	Yes	Treated Tap water	No	Yes	No	No	Helminths infection	Present	0	0
39	40	≥40	Primary	Christian	Farmer	Married	Rural	13 - <28	Multipara(P2+)	2-4	No	Tap	No	Yes	No	No	Boiled	Yes	Yes	No	No	Helminths infection	Present	0	0
309	30	30-39	Primary	Muslim	Formal employee	Single	Urban	13 - <28	Primipara(P1)	2-4	No	Well	No	Yes	Yes	No	Treated Tap water	Yes	No	Yes	Yes	Helminths infection	0	Present	Present
308	23	20-29	Primary	Muslim	Formal employee	Single	Urban	<13	Primipara(P1)	<2	No	Well	Yes	No	No	Yes	Unboiled	Yes	No	Yes	Yes	Helminths infection	0	Present	Present
192	18	<20	Primary	Christian	Business woman (Self employed)	Married	Rural	≥28	Primipara(P1)	2-4	Yes	Tap	No	Yes	No	No	Unboiled	Yes	No	No	No	Helminths infection	0	Present	0
55	23	20-29	Primary	Christian	Farmer	Married	Rural	<13	Nullipara(PG)	<2	No	Spring	Yes	No	No	Yes	Unboiled	No	No	No	No	Helminths infection	0	Present	0
194	26	20-29	Post primary	Muslim	Farmer	Married	Rural	<13	Nullipara(PG)	<2	No	Well	Yes	No	No	Yes	Treated Tap water	No	No	Yes	Yes	Helminths infection	0	Present	0
189	18	<20	Primary	Christian	Farmer	Married	Rural	<13	Primipara(P1)	<2	No	Spring	Yes	No	No	Yes	Unboiled	No	No	Yes	Yes	Helminths infection	0	Present	0
197	18	<20	Primary	Muslim	Farmer	Married	Rural	<13	Nullipara(PG)	<2	No	Spring	Yes	No	No	Yes	Unboiled	Yes	No	No	No	Helminths infection	0	Present	0
61	24	20-29	Uneducated	Christian	Farmer	Married	Rural	<13	Nullipara(PG)	<2	Yes	Spring	Yes	No	No	Yes	Unboiled	Yes	No	Yes	Yes	Helminths infection	0	Present	0
193	24	20-29	Uneducated	Christian	Farmer	Married	Rural	<13	Nullipara(PG)	<2	Yes	Spring	Yes	No	No	Yes	Unboiled	No	No	No	No	Helminths infection	0	Present	0
196	18	<20	Primary	Christian	Business woman (Self employed)	Married	Rural	<13	Nullipara(PG)	<2	No	Well	Yes	No	No	Yes	Unboiled	No	No	No	No	Helminths infection	0	Present	0
155	28	20-29	Primary	Christian	Farmer	Single	Rural	13 - <28	Primipara(P1)	2-4	No	Well	Yes	No	No	Yes	Unboiled	No	No	Yes	Yes	Helminths infection	0	0	Present
307	31	30-39	Uneducated	Muslim	Formal employee	Single	Urban	13 - <28	Primipara(P1)	2-4	No	Tap	No	Yes	No	No	Boiled	Yes	No	Yes	Yes	Helminths infection	0	0	Present
37	26	20-29	Primary	Christian	Farmer	Married	Rural	13 - <28	Primipara(P1)	2-4	No	Tap	No	Yes	No	No	Boiled	Yes	No	Yes	Yes	Helminths infection	0	0	Present
187	32	30-39	Primary	Christian	Farmer	Married	Rural	<13	Primipara(P1)	<2	No	Tap	No	No	No	Yes	Treated Tap water	Yes	No	Yes	Yes	Helminths infection	0	0	Present
334	18	<20	Post primary	Muslim	Formal employee	Single	Urban	≥28	Nullipara(PG)	>4	Yes	Well	No	No	Yes	Yes	Boiled	No	No	Yes	Yes	Helminths infection	0	0	Present
184	18	<20	Primary	Christian	Farmer	Married	Rural	≥28	Multipara(P2+)	>4	No	Well	No	Yes	Yes	No	Treated Tap water	No	No	Yes	Yes	Helminths infection	0	0	Present
12	37	30-39	Primary	Christian	Business woman (Self employed)	Married	Rural	≥28	Multipara(P2+)	>4	Yes	Tap	No	No	No	Yes	Unboiled	No	Yes	No	No	No helminths infection
303	32	30-39	Primary	Christian	Farmer	Married	Rural	13 - <28	Primipara(P1)	2-4	No	Well	No	No	No	Yes	Unboiled	No	Yes	Yes	Yes	No helminths infection
325	26	20-29	Primary	Christian	Business woman (Self employed)	Married	Rural	≥28	Multipara(P2+)	>4	Yes	Tap	Yes	No	No	Yes	Unboiled	No	Yes	No	No	No helminths infection
260	22	20-29	Primary	Christian	Farmer	Married	Rural	<13	Nullipara(PG)	<2	No	Well	No	No	No	Yes	Unboiled	Yes	Yes	No	No	No helminths infection
277	23	20-29	Primary	Christian	Farmer	Married	Rural	13 - <28	Nullipara(PG)	2-4	No	Well	No	No	No	Yes	Unboiled	No	Yes	No	No	No helminths infection
42	30	30-39	Primary	Christian	Farmer	Married	Rural	<13	Primipara(P1)	<2	No	Well	No	No	No	Yes	Unboiled	No	Yes	Yes	Yes	No helminths infection
261	24	20-29	Primary	Christian	Farmer	Married	Rural	≥28	Nullipara(PG)	>4	No	Well	Yes	No	No	Yes	Unboiled	No	Yes	No	No	No helminths infection
250	18	<20	Primary	Christian	Farmer	Married	Rural	13 - <28	Primipara(P1)	<2	No	Well	Yes	No	No	Yes	Unboiled	No	Yes	Yes	Yes	No helminths infection
157	26	20-29	Post primary	Muslim	Formal employee	Married	Urban	13 - <28	Nullipara(PG)	2-4	Yes	Spring	Yes	Yes	Yes	No	Boiled	No	No	No	No	No helminths infection
163	42	≥40	Post primary	Muslim	Formal employee	Married	Urban	≥28	Multipara(P2+)	>4	Yes	Spring	Yes	Yes	Yes	No	Boiled	Yes	Yes	No	No	No helminths infection
161	40	≥40	Post primary	Muslim	Formal employee	Married	Urban	≥28	Multipara(P2+)	2-4	Yes	Spring	Yes	Yes	Yes	No	Boiled	Yes	No	No	No	No helminths infection
258	18	<20	Primary	Christian	Farmer	Married	Rural	13 - <28	Nullipara(PG)	<2	No	Well	Yes	No	No	Yes	Unboiled	No	Yes	No	No	No helminths infection
73	26	20-29	Primary	Christian	Farmer	Married	Rural	13 - <28	Nullipara(PG)	<2	No	Well	No	No	No	Yes	Unboiled	Yes	Yes	Yes	Yes	No helminths infection
160	40	≥40	Post primary	Muslim	Formal employee	Single	Urban	13 - <28	Multipara(P2+)	2-4	Yes	Spring	Yes	Yes	Yes	No	Boiled	Yes	No	No	No	No helminths infection
282	25	20-29	Primary	Christian	Farmer	Married	Rural	<13	Nullipara(PG)	<2	No	Well	No	No	No	Yes	Unboiled	No	Yes	No	No	No helminths infection
93	38	30-39	Uneducated	Christian	Business woman (Self employed)	Married	Rural	≥28	Multipara(P2+)	>4	Yes	Tap	No	Yes	Yes	No	Treated Tap water	No	No	Yes	Yes	No helminths infection
87	44	≥40	Primary	Christian	Business woman (Self employed)	Married	Rural	13 - <28	Multipara(P2+)	>4	Yes	Tap	Yes	Yes	Yes	No	Treated Tap water	Yes	No	No	No	No helminths infection
70	35	30-39	Primary	Christian	Farmer	Married	Rural	≥28	Multipara(P2+)	2-4	No	Well	No	No	No	Yes	Unboiled	No	Yes	Yes	Yes	No helminths infection
286	25	20-29	Primary	Christian	Farmer	Married	Rural	≥28	Nullipara(PG)	>4	No	Well	No	No	No	Yes	Unboiled	No	Yes	Yes	Yes	No helminths infection
259	22	20-29	Primary	Christian	Farmer	Married	Rural	<13	Nullipara(PG)	<2	No	Well	Yes	No	No	Yes	Unboiled	No	Yes	No	No	No helminths infection
171	31	30-39	Post primary	Muslim	Formal employee	Married	Urban	≥28	Nullipara(PG)	>4	Yes	Spring	Yes	Yes	Yes	No	Boiled	Yes	No	No	No	No helminths infection
167	30	30-39	Post primary	Muslim	Formal employee	Married	Urban	≥28	Multipara(P2+)	2-4	Yes	Spring	Yes	Yes	Yes	No	Boiled	No	No	No	No	No helminths infection
18	43	≥40	Primary	Christian	Farmer	Married	Rural	13 - <28	Multipara(P2+)	2-4	No	Tap	Yes	No	No	Yes	Unboiled	No	Yes	No	No	No helminths infection
264	28	20-29	Primary	Christian	Farmer	Married	Rural	13 - <28	Primipara(P1)	2-4	No	Well	Yes	No	No	Yes	Unboiled	Yes	Yes	Yes	Yes	No helminths infection
272	22	20-29	Primary	Christian	Farmer	Married	Rural	≥28	Nullipara(PG)	>4	No	Well	No	No	No	Yes	Unboiled	No	Yes	No	No	No helminths infection
130	26	20-29	Uneducated	Muslim	Un Employed	Married	Rural	<13	Nullipara(PG)	>4	Yes	Spring	Yes	Yes	Yes	No	Treated Tap water	No	No	No	No	No helminths infection
329	40	≥40	Primary	Christian	Business woman (Self employed)	Married	Rural	<13	Multipara(P2+)	<2	Yes	Tap	Yes	No	No	Yes	Unboiled	No	Yes	No	No	No helminths infection
281	18	<20	Primary	Christian	Farmer	Married	Rural	<13	Primipara(P1)	<2	No	Well	No	No	No	Yes	Unboiled	Yes	Yes	Yes	Yes	No helminths infection
178	29	20-29	Post primary	Muslim	Formal employee	Single	Urban	13 - <28	Primipara(P1)	2-4	Yes	Spring	Yes	Yes	Yes	No	Boiled	No	No	No	No	No helminths infection
311	27	20-29	Primary	Christian	Farmer	Married	Rural	13 - <28	Nullipara(PG)	2-4	No	Well	No	No	No	Yes	Unboiled	No	Yes	Yes	Yes	No helminths infection
4	22	20-29	Post primary	Muslim	Formal employee	Married	Urban	≥28	Primipara(P1)	>4	Yes	Spring	Yes	Yes	Yes	No	Treated Tap water	No	No	No	No	No helminths infection
267	24	20-29	Primary	Christian	Farmer	Married	Rural	≥28	Nullipara(PG)	>4	No	Well	No	No	No	Yes	Unboiled	Yes	Yes	No	No	No helminths infection
273	23	20-29	Primary	Christian	Farmer	Married	Rural	13 - <28	Nullipara(PG)	2-4	No	Well	No	No	No	Yes	Unboiled	Yes	Yes	No	No	No helminths infection
36	28	20-29	Primary	Christian	Farmer	Married	Rural	<13	Primipara(P1)	<2	No	Well	Yes	No	No	Yes	Unboiled	Yes	Yes	Yes	Yes	No helminths infection
76	40	≥40	Uneducated	Christian	Business woman (Self employed)	Married	Rural	≥28	Multipara(P2+)	>4	Yes	Tap	No	Yes	No	No	Treated Tap water	No	No	Yes	Yes	No helminths infection
74	27	20-29	Primary	Christian	Farmer	Married	Rural	≥28	Primipara(P1)	2-4	No	Well	No	No	No	Yes	Unboiled	No	Yes	Yes	Yes	No helminths infection
131	28	20-29	Uneducated	Muslim	Un Employed	Married	Rural	≥28	Nullipara(PG)	2-4	Yes	Spring	Yes	Yes	Yes	No	Treated Tap water	Yes	No	No	No	No helminths infection
1	36	30-39	Post primary	Muslim	Formal employee	Married	Urban	≥28	Multipara(P2+)	>4	Yes	Spring	Yes	Yes	Yes	No	Treated Tap water	No	No	No	No	No helminths infection
251	29	20-29	Primary	Christian	Farmer	Married	Rural	13 - <28	Primipara(P1)	>4	No	Well	No	No	No	Yes	Unboiled	No	Yes	Yes	Yes	No helminths infection
114	30	30-39	Uneducated	Christian	Business woman (Self employed)	Married	Rural	13 - <28	Primipara(P1)	2-4	Yes	Tap	Yes	Yes	Yes	No	Treated Tap water	No	Yes	No	No	No helminths infection
19	44	≥40	Primary	Christian	Farmer	Married	Rural	13 - <28	Multipara(P2+)	2-4	No	Tap	Yes	No	No	Yes	Unboiled	No	Yes	No	No	No helminths infection
78	37	30-39	Uneducated	Christian	Business woman (Self employed)	Married	Rural	≥28	Multipara(P2+)	>4	Yes	Tap	No	Yes	No	No	Treated Tap water	No	No	Yes	Yes	No helminths infection
326	41	≥40	Primary	Christian	Business woman (Self employed)	Married	Rural	<13	Multipara(P2+)	<2	Yes	Tap	Yes	No	No	Yes	Unboiled	No	Yes	No	No	No helminths infection
140	28	20-29	Primary	Muslim	Un Employed	Married	Urban	13 - <28	Primipara(P1)	>4	Yes	Spring	Yes	Yes	Yes	No	Boiled	No	No	No	No	No helminths infection
223	25	20-29	Primary	Christian	Farmer	Married	Rural	≥28	Nullipara(PG)	>4	No	Well	No	No	No	Yes	Unboiled	No	Yes	Yes	Yes	No helminths infection
63	29	20-29	Primary	Christian	Farmer	Married	Rural	13 - <28	Primipara(P1)	2-4	No	Well	Yes	No	No	Yes	Unboiled	No	Yes	Yes	Yes	No helminths infection
143	23	20-29	Uneducated	Muslim	Un Employed	Married	Urban	≥28	Primipara(P1)	>4	Yes	Spring	Yes	Yes	Yes	No	Boiled	No	No	Yes	Yes	No helminths infection
148	27	20-29	Post primary	Muslim	Formal employee	Married	Urban	<13	Nullipara(PG)	<2	Yes	Spring	Yes	Yes	Yes	No	Boiled	No	No	No	No	No helminths infection
14	40	≥40	Primary	Christian	Business woman (Self employed)	Married	Rural	≥28	Multipara(P2+)	>4	Yes	Tap	Yes	No	No	Yes	Unboiled	Yes	Yes	No	No	No helminths infection
314	31	30-39	Primary	Christian	Farmer	Married	Rural	<13	Nullipara(PG)	<2	No	Well	Yes	No	No	Yes	Unboiled	No	Yes	Yes	Yes	No helminths infection
320	18	<20	Primary	Christian	Farmer	Married	Rural	13 - <28	Nullipara(PG)	2-4	No	Well	No	No	No	Yes	Unboiled	No	Yes	Yes	Yes	No helminths infection
271	26	20-29	Primary	Christian	Farmer	Married	Rural	≥28	Nullipara(PG)	>4	No	Well	Yes	No	No	Yes	Unboiled	No	Yes	Yes	Yes	No helminths infection
170	22	20-29	Primary	Christian	Un Employed	Single	Urban	≥28	Nullipara(PG)	>4	Yes	Tap	Yes	No	Yes	No	Boiled	Yes	Yes	Yes	Yes	No helminths infection
128	21	20-29	Primary	Muslim	Un Employed	Married	Rural	13 - <28	Nullipara(PG)	>4	Yes	Spring	Yes	Yes	Yes	No	Treated Tap water	No	Yes	No	No	No helminths infection
129	22	20-29	Uneducated	Muslim	Formal employee	Married	Rural	≥28	Nullipara(PG)	2-4	Yes	Spring	Yes	Yes	Yes	No	Treated Tap water	Yes	Yes	No	No	No helminths infection
172	33	30-39	Post primary	Muslim	Formal employee	Married	Urban	<13	Primipara(P1)	<2	Yes	Spring	Yes	Yes	Yes	No	Boiled	No	No	No	No	No helminths infection
154	21	20-29	Post primary	Muslim	Formal employee	Married	Urban	13 - <28	Nullipara(PG)	<2	Yes	Spring	Yes	Yes	Yes	No	Boiled	No	No	Yes	Yes	No helminths infection
254	21	20-29	Primary	Christian	Farmer	Married	Rural	≥28	Nullipara(PG)	>4	No	Well	Yes	No	No	Yes	Unboiled	Yes	Yes	Yes	Yes	No helminths infection
217	30	30-39	Primary	Christian	Farmer	Married	Rural	13 - <28	Nullipara(PG)	<2	No	Well	No	No	No	Yes	Unboiled	No	Yes	No	No	No helminths infection
247	18	<20	Primary	Christian	Farmer	Married	Rural	13 - <28	Multipara(P2+)	2-4	No	Well	No	No	No	Yes	Unboiled	Yes	Yes	Yes	Yes	No helminths infection
312	30	30-39	Primary	Christian	Farmer	Married	Rural	<13	Primipara(P1)	<2	No	Well	No	No	No	Yes	Unboiled	Yes	Yes	Yes	Yes	No helminths infection
328	43	≥40	Primary	Christian	Business woman (Self employed)	Married	Rural	13 - <28	Multipara(P2+)	<2	Yes	Tap	Yes	No	No	Yes	Unboiled	No	Yes	No	No	No helminths infection
116	42	≥40	Primary	Muslim	Un Employed	Married	Rural	≥28	Multipara(P2+)	2-4	Yes	Spring	Yes	Yes	Yes	Yes	Treated Tap water	No	Yes	No	No	No helminths infection
101	40	≥40	Uneducated	Christian	Business woman (Self employed)	Married	Rural	<13	Multipara(P2+)	<2	Yes	Tap	No	Yes	Yes	No	Treated Tap water	No	No	Yes	Yes	No helminths infection
52	30	30-39	Primary	Christian	Farmer	Married	Rural	13 - <28	Primipara(P1)	2-4	No	Well	Yes	No	No	Yes	Unboiled	No	Yes	Yes	Yes	No helminths infection
83	43	≥40	Uneducated	Christian	Un Employed	Married	Rural	≥28	Multipara(P2+)	2-4	Yes	Tap	Yes	Yes	No	No	Treated Tap water	No	No	Yes	Yes	No helminths infection
79	35	30-39	Uneducated	Christian	Business woman (Self employed)	Married	Rural	<13	Multipara(P2+)	<2	Yes	Tap	No	Yes	No	No	Treated Tap water	No	No	Yes	Yes	No helminths infection
319	24	20-29	Primary	Christian	Farmer	Married	Rural	13 - <28	Primipara(P1)	2-4	No	Well	Yes	No	No	Yes	Unboiled	No	Yes	Yes	Yes	No helminths infection
58	23	20-29	Primary	Christian	Farmer	Married	Rural	13 - <28	Primipara(P1)	<2	No	Well	Yes	No	No	Yes	Unboiled	Yes	Yes	Yes	Yes	No helminths infection
310	26	20-29	Primary	Christian	Farmer	Married	Rural	13 - <28	Nullipara(PG)	<2	No	Well	Yes	No	No	Yes	Unboiled	No	Yes	Yes	Yes	No helminths infection
125	32	30-39	Primary	Muslim	Un Employed	Married	Rural	13 - <28	Nullipara(PG)	2-4	Yes	Spring	Yes	Yes	Yes	No	Treated Tap water	No	Yes	No	No	No helminths infection
112	35	30-39	Primary	Christian	Business woman (Self employed)	Married	Rural	13 - <28	Primipara(P1)	2-4	Yes	Tap	Yes	Yes	Yes	No	Treated Tap water	Yes	Yes	No	No	No helminths infection
126	21	20-29	Uneducated	Muslim	Un Employed	Married	Rural	<13	Primipara(P1)	<2	Yes	Spring	Yes	Yes	Yes	No	Treated Tap water	Yes	No	No	No	No helminths infection
219	25	20-29	Primary	Christian	Farmer	Married	Rural	≥28	Nullipara(PG)	>4	No	Well	No	No	No	Yes	Unboiled	No	Yes	Yes	Yes	No helminths infection
153	22	20-29	Post primary	Muslim	Un Employed	Married	Urban	≥28	Nullipara(PG)	>4	Yes	Spring	Yes	Yes	Yes	No	Boiled	No	No	Yes	Yes	No helminths infection
118	44	≥40	Uneducated	Muslim	Formal employee	Married	Rural	13 - <28	Multipara(P2+)	2-4	Yes	Spring	Yes	Yes	Yes	Yes	Treated Tap water	No	Yes	No	No	No helminths infection
242	31	30-39	Primary	Christian	Farmer	Married	Rural	<13	Primipara(P1)	<2	No	Well	No	No	No	Yes	Unboiled	Yes	Yes	Yes	Yes	No helminths infection
135	38	30-39	Primary	Muslim	Un Employed	Married	Urban	≥28	Multipara(P2+)	>4	Yes	Spring	Yes	Yes	Yes	No	Treated Tap water	No	No	No	No	No helminths infection
105	44	≥40	Uneducated	Muslim	Business woman (Self employed)	Married	Rural	≥28	Multipara(P2+)	2-4	Yes	Spring	Yes	Yes	Yes	No	Treated Tap water	No	Yes	No	No	No helminths infection
81	41	≥40	Uneducated	Christian	Business woman (Self employed)	Married	Rural	13 - <28	Multipara(P2+)	2-4	Yes	Tap	Yes	Yes	No	No	Treated Tap water	No	No	Yes	Yes	No helminths infection
275	18	<20	Primary	Christian	Farmer	Married	Rural	<13	Nullipara(PG)	<2	No	Well	Yes	No	No	Yes	Unboiled	Yes	Yes	No	No	No helminths infection
181	26	20-29	Post primary	Muslim	Formal employee	Married	Urban	≥28	Primipara(P1)	2-4	Yes	Spring	Yes	Yes	Yes	No	Boiled	Yes	No	No	No	No helminths infection
84	40	≥40	Primary	Christian	Business woman (Self employed)	Married	Rural	13 - <28	Multipara(P2+)	>4	Yes	Tap	Yes	Yes	No	No	Treated Tap water	No	No	Yes	Yes	No helminths infection
252	20	20-29	Primary	Christian	Farmer	Married	Rural	≥28	Nullipara(PG)	2-4	No	Well	Yes	No	No	Yes	Unboiled	No	Yes	Yes	Yes	No helminths infection
104	40	≥40	Primary	Muslim	Business woman (Self employed)	Married	Rural	<13	Multipara(P2+)	<2	Yes	Spring	Yes	Yes	Yes	No	Treated Tap water	No	Yes	No	No	No helminths infection
158	36	30-39	Post primary	Muslim	Formal employee	Married	Urban	<13	Multipara(P2+)	<2	Yes	Spring	Yes	Yes	Yes	No	Boiled	No	No	No	No	No helminths infection
248	29	20-29	Primary	Christian	Farmer	Married	Rural	≥28	Multipara(P2+)	2-4	No	Well	Yes	No	No	Yes	Unboiled	No	Yes	Yes	Yes	No helminths infection
141	30	30-39	Uneducated	Muslim	Un Employed	Married	Urban	13 - <28	Primipara(P1)	<2	Yes	Spring	Yes	Yes	Yes	No	Boiled	Yes	No	Yes	Yes	No helminths infection
109	28	20-29	Uneducated	Muslim	Business woman (Self employed)	Married	Rural	≥28	Nullipara(PG)	2-4	Yes	Spring	No	Yes	Yes	No	Treated Tap water	No	No	No	No	No helminths infection
301	35	30-39	Primary	Christian	Farmer	Married	Rural	13 - <28	Multipara(P2+)	2-4	No	Well	No	No	No	Yes	Unboiled	No	Yes	Yes	Yes	No helminths infection
7	42	≥40	Post primary	Muslim	Formal employee	Married	Urban	<13	Multipara(P2+)	<2	Yes	Spring	Yes	Yes	Yes	No	Treated Tap water	Yes	No	No	No	No helminths infection
91	24	20-29	Uneducated	Christian	Business woman (Self employed)	Married	Rural	≥28	Multipara(P2+)	2-4	Yes	Tap	Yes	Yes	Yes	No	Treated Tap water	No	No	No	No	No helminths infection
71	25	20-29	Primary	Christian	Farmer	Married	Rural	≥28	Nullipara(PG)	>4	No	Well	Yes	No	No	Yes	Unboiled	Yes	Yes	Yes	Yes	No helminths infection
176	29	20-29	Post primary	Christian	Un Employed	Single	Urban	<13	Primipara(P1)	<2	Yes	Spring	Yes	Yes	Yes	No	Boiled	Yes	No	No	No	No helminths infection
15	41	≥40	Primary	Christian	Business woman (Self employed)	Married	Rural	13 - <28	Multipara(P2+)	<2	Yes	Tap	Yes	No	No	Yes	Unboiled	No	Yes	No	No	No helminths infection
122	22	20-29	Uneducated	Muslim	Un Employed	Married	Rural	13 - <28	Nullipara(PG)	2-4	Yes	Spring	Yes	Yes	Yes	No	Treated Tap water	No	Yes	No	No	No helminths infection
313	35	30-39	Primary	Christian	Farmer	Married	Rural	13 - <28	Nullipara(PG)	2-4	No	Well	Yes	No	No	Yes	Unboiled	Yes	Yes	Yes	Yes	No helminths infection
72	30	30-39	Primary	Christian	Farmer	Married	Rural	≥28	Primipara(P1)	>4	No	Well	Yes	No	No	Yes	Unboiled	No	Yes	Yes	Yes	No helminths infection
2	35	30-39	Post primary	Muslim	Formal employee	Married	Urban	≥28	Multipara(P2+)	2-4	Yes	Spring	Yes	Yes	Yes	No	Treated Tap water	No	No	No	No	No helminths infection
121	40	≥40	Primary	Muslim	Un Employed	Married	Rural	≥28	Multipara(P2+)	>4	Yes	Spring	Yes	Yes	Yes	Yes	Treated Tap water	No	Yes	No	No	No helminths infection
56	25	20-29	Primary	Christian	Farmer	Married	Rural	13 - <28	Nullipara(PG)	2-4	No	Well	Yes	No	No	Yes	Unboiled	No	Yes	Yes	Yes	No helminths infection
243	30	30-39	Primary	Christian	Farmer	Married	Rural	<13	Multipara(P2+)	<2	No	Well	Yes	No	No	Yes	Unboiled	Yes	Yes	Yes	Yes	No helminths infection
175	27	20-29	Primary	Christian	Un Employed	Single	Rural	≥28	Nullipara(PG)	>4	Yes	Spring	Yes	Yes	Yes	No	Boiled	No	Yes	No	No	No helminths infection
182	23	20-29	Post primary	Muslim	Formal employee	Married	Urban	≥28	Nullipara(PG)	2-4	Yes	Spring	Yes	Yes	Yes	No	Boiled	No	No	Yes	Yes	No helminths infection
24	39	30-39	Primary	Christian	Farmer	Married	Rural	13 - <28	Multipara(P2+)	<2	No	Tap	No	No	No	Yes	Unboiled	Yes	Yes	No	No	No helminths infection
137	27	20-29	Uneducated	Muslim	Un Employed	Married	Urban	13 - <28	Nullipara(PG)	2-4	Yes	Spring	Yes	Yes	Yes	No	Boiled	No	Yes	No	No	No helminths infection
119	39	30-39	Uneducated	Muslim	Un Employed	Married	Rural	13 - <28	Multipara(P2+)	2-4	Yes	Spring	Yes	Yes	Yes	Yes	Treated Tap water	No	Yes	No	No	No helminths infection
159	40	≥40	Post primary	Muslim	Formal employee	Married	Urban	<13	Multipara(P2+)	<2	Yes	Spring	Yes	Yes	Yes	No	Boiled	No	No	No	No	No helminths infection
262	18	<20	Primary	Christian	Farmer	Married	Rural	13 - <28	Nullipara(PG)	2-4	No	Well	No	No	No	Yes	Unboiled	No	Yes	Yes	Yes	No helminths infection
113	36	30-39	Uneducated	Muslim	Business woman (Self employed)	Married	Rural	≥28	Primipara(P1)	>4	Yes	Spring	No	Yes	Yes	No	Treated Tap water	No	Yes	No	No	No helminths infection
323	34	30-39	Primary	Christian	Business woman (Self employed)	Married	Rural	13 - <28	Primipara(P1)	2-4	Yes	Tap	No	No	No	Yes	Unboiled	No	Yes	No	No	No helminths infection
85	41	≥40	Primary	Christian	Business woman (Self employed)	Married	Rural	≥28	Multipara(P2+)	2-4	Yes	Tap	No	Yes	Yes	No	Treated Tap water	Yes	No	Yes	Yes	No helminths infection
236	18	<20	Primary	Christian	Farmer	Married	Rural	≥28	Primipara(P1)	>4	No	Well	Yes	No	No	Yes	Unboiled	Yes	Yes	Yes	Yes	No helminths infection
149	26	20-29	Post primary	Muslim	Formal employee	Married	Urban	≥28	Nullipara(PG)	>4	Yes	Spring	Yes	Yes	Yes	No	Boiled	No	No	Yes	Yes	No helminths infection
88	44	≥40	Primary	Christian	Business woman (Self employed)	Married	Rural	13 - <28	Multipara(P2+)	<2	Yes	Tap	No	Yes	Yes	No	Treated Tap water	Yes	No	No	No	No helminths infection
315	29	20-29	Primary	Christian	Farmer	Married	Rural	<13	Primipara(P1)	<2	No	Well	No	No	No	Yes	Unboiled	No	Yes	Yes	Yes	No helminths infection
265	18	<20	Primary	Christian	Farmer	Married	Rural	<13	Nullipara(PG)	<2	No	Well	No	No	No	Yes	Unboiled	No	Yes	No	No	No helminths infection
80	29	20-29	Primary	Christian	Business woman (Self employed)	Married	Rural	13 - <28	Multipara(P2+)	<2	Yes	Tap	Yes	Yes	No	No	Treated Tap water	No	No	Yes	Yes	No helminths infection
117	43	≥40	Uneducated	Muslim	Un Employed	Married	Rural	≥28	Multipara(P2+)	>4	Yes	Spring	Yes	Yes	Yes	Yes	Treated Tap water	Yes	Yes	No	No	No helminths infection
21	44	≥40	Primary	Christian	Farmer	Married	Rural	≥28	Multipara(P2+)	2-4	No	Tap	Yes	No	No	Yes	Unboiled	No	Yes	Yes	Yes	No helminths infection
89	37	30-39	Primary	Christian	Business woman (Self employed)	Married	Rural	≥28	Multipara(P2+)	>4	Yes	Tap	Yes	Yes	Yes	No	Treated Tap water	No	No	Yes	Yes	No helminths infection
239	33	30-39	Primary	Christian	Farmer	Single	Rural	≥28	Primipara(P1)	2-4	No	Well	No	No	No	Yes	Unboiled	No	Yes	Yes	Yes	No helminths infection
66	18	<20	Primary	Christian	Farmer	Married	Rural	<13	Nullipara(PG)	<2	No	Well	No	No	No	Yes	Unboiled	Yes	Yes	Yes	Yes	No helminths infection
67	31	30-39	Primary	Christian	Farmer	Married	Rural	≥28	Multipara(P2+)	2-4	No	Well	Yes	No	No	Yes	Unboiled	Yes	Yes	Yes	Yes	No helminths infection
255	32	30-39	Primary	Christian	Farmer	Married	Rural	<13	Primipara(P1)	<2	No	Well	Yes	No	No	Yes	Unboiled	No	Yes	Yes	Yes	No helminths infection
120	37	30-39	Uneducated	Muslim	Formal employee	Married	Rural	13 - <28	Multipara(P2+)	>4	Yes	Spring	Yes	Yes	Yes	Yes	Treated Tap water	Yes	Yes	No	No	No helminths infection
13	23	20-29	Primary	Christian	Business woman (Self employed)	Married	Rural	≥28	Multipara(P2+)	>4	Yes	Tap	No	No	No	Yes	Unboiled	No	Yes	No	No	No helminths infection
115	39	30-39	Uneducated	Muslim	Business woman (Self employed)	Married	Rural	13 - <28	Multipara(P2+)	2-4	Yes	Tap	No	Yes	Yes	No	Treated Tap water	No	Yes	No	No	No helminths infection
165	44	≥40	Post primary	Muslim	Formal employee	Married	Urban	≥28	Multipara(P2+)	>4	Yes	Spring	Yes	Yes	Yes	No	Boiled	Yes	Yes	No	No	No helminths infection
177	28	20-29	Post primary	Muslim	Formal employee	Single	Urban	≥28	Primipara(P1)	2-4	Yes	Spring	Yes	Yes	Yes	No	Boiled	Yes	No	No	No	No helminths infection
220	25	20-29	Primary	Christian	Farmer	Married	Rural	<13	Nullipara(PG)	<2	No	Well	No	No	No	Yes	Unboiled	No	Yes	Yes	Yes	No helminths infection
64	33	30-39	Primary	Christian	Farmer	Married	Rural	<13	Primipara(P1)	<2	No	Well	Yes	No	No	Yes	Unboiled	No	Yes	Yes	Yes	No helminths infection
276	26	20-29	Primary	Christian	Farmer	Married	Rural	≥28	Nullipara(PG)	>4	No	Well	Yes	No	No	Yes	Unboiled	No	Yes	Yes	Yes	No helminths infection
166	35	30-39	Post primary	Muslim	Formal employee	Married	Urban	13 - <28	Multipara(P2+)	<2	Yes	Spring	Yes	Yes	Yes	No	Boiled	Yes	No	No	No	No helminths infection
139	22	20-29	Primary	Muslim	Un Employed	Married	Urban	<13	Nullipara(PG)	<2	Yes	Spring	Yes	Yes	Yes	No	Boiled	Yes	No	No	No	No helminths infection
103	26	20-29	Uneducated	Christian	Business woman (Self employed)	Married	Rural	≥28	Multipara(P2+)	>4	Yes	Tap	Yes	Yes	Yes	No	Treated Tap water	No	No	Yes	Yes	No helminths infection
284	23	20-29	Primary	Christian	Farmer	Married	Rural	13 - <28	Nullipara(PG)	2-4	No	Well	Yes	No	No	Yes	Unboiled	No	Yes	No	No	No helminths infection
244	30	30-39	Primary	Christian	Farmer	Single	Rural	≥28	Multipara(P2+)	2-4	No	Well	No	No	No	Yes	Unboiled	No	Yes	Yes	Yes	No helminths infection
237	18	<20	Primary	Christian	Farmer	Married	Rural	≥28	Primipara(P1)	2-4	No	Well	Yes	No	No	Yes	Unboiled	No	Yes	Yes	Yes	No helminths infection
164	20	20-29	Primary	Christian	Formal employee	Single	Rural	≥28	Nullipara(PG)	>4	Yes	Well	Yes	No	No	Yes	Unboiled	No	Yes	No	No	No helminths infection
280	27	20-29	Primary	Christian	Farmer	Married	Rural	<13	Nullipara(PG)	<2	No	Well	No	No	No	Yes	Unboiled	No	Yes	No	No	No helminths infection
270	33	30-39	Primary	Christian	Farmer	Married	Rural	≥28	Primipara(P1)	>4	No	Well	Yes	No	No	Yes	Unboiled	No	Yes	Yes	Yes	No helminths infection
107	26	20-29	Uneducated	Muslim	Business woman (Self employed)	Married	Rural	≥28	Nullipara(PG)	2-4	Yes	Spring	No	Yes	Yes	No	Treated Tap water	Yes	No	No	No	No helminths infection
133	42	≥40	Primary	Muslim	Un Employed	Married	Urban	≥28	Multipara(P2+)	2-4	Yes	Spring	Yes	Yes	Yes	No	Treated Tap water	No	No	No	No	No helminths infection
136	33	30-39	Primary	Muslim	Un Employed	Married	Urban	≥28	Multipara(P2+)	2-4	Yes	Spring	Yes	Yes	Yes	No	Treated Tap water	No	No	No	No	No helminths infection
218	18	<20	Primary	Christian	Farmer	Married	Rural	<13	Nullipara(PG)	<2	No	Well	No	No	No	Yes	Unboiled	No	Yes	No	No	No helminths infection
102	38	30-39	Uneducated	Christian	Business woman (Self employed)	Married	Rural	≥28	Multipara(P2+)	>4	Yes	Tap	Yes	Yes	Yes	No	Treated Tap water	No	No	Yes	Yes	No helminths infection
75	37	30-39	Uneducated	Muslim	Un Employed	Married	Rural	13 - <28	Multipara(P2+)	<2	Yes	Spring	Yes	Yes	Yes	No	Treated Tap water	No	Yes	No	No	No helminths infection
57	24	20-29	Primary	Christian	Farmer	Married	Rural	≥28	Primipara(P1)	>4	No	Well	Yes	No	No	Yes	Unboiled	No	Yes	No	No	No helminths infection
23	44	≥40	Primary	Christian	Farmer	Married	Rural	<13	Multipara(P2+)	<2	No	Tap	Yes	No	No	Yes	Unboiled	No	Yes	No	No	No helminths infection
274	20	20-29	Primary	Christian	Farmer	Married	Rural	≥28	Nullipara(PG)	>4	No	Well	Yes	No	No	Yes	Unboiled	No	Yes	No	No	No helminths infection
263	26	20-29	Primary	Christian	Farmer	Married	Rural	≥28	Nullipara(PG)	>4	No	Well	Yes	No	No	Yes	Unboiled	Yes	Yes	Yes	Yes	No helminths infection
146	31	30-39	Post primary	Muslim	Formal employee	Married	Urban	≥28	Primipara(P1)	>4	Yes	Spring	Yes	Yes	Yes	No	Boiled	Yes	No	No	No	No helminths infection
268	20	20-29	Primary	Christian	Farmer	Married	Rural	≥28	Primipara(P1)	>4	No	Well	Yes	No	No	Yes	Unboiled	No	Yes	Yes	Yes	No helminths infection
306	33	30-39	Primary	Christian	Farmer	Married	Rural	≥28	Primipara(P1)	2-4	No	Well	Yes	No	No	Yes	Unboiled	No	Yes	Yes	Yes	No helminths infection
316	18	<20	Primary	Christian	Farmer	Married	Rural	<13	Nullipara(PG)	<2	No	Well	No	No	No	Yes	Unboiled	No	Yes	Yes	Yes	No helminths infection
183	26	20-29	Uneducated	Muslim	Formal employee	Married	Urban	13 - <28	Nullipara(PG)	2-4	Yes	Spring	Yes	Yes	Yes	No	Boiled	Yes	Yes	No	No	No helminths infection
221	31	30-39	Primary	Christian	Farmer	Married	Rural	13 - <28	Nullipara(PG)	2-4	No	Well	Yes	No	No	Yes	Unboiled	No	Yes	Yes	Yes	No helminths infection
100	41	≥40	Uneducated	Christian	Business woman (Self employed)	Married	Rural	<13	Multipara(P2+)	<2	Yes	Tap	Yes	Yes	Yes	No	Treated Tap water	No	No	No	No	No helminths infection
111	38	30-39	Uneducated	Muslim	Business woman (Self employed)	Married	Rural	13 - <28	Multipara(P2+)	<2	Yes	Spring	Yes	Yes	Yes	No	Treated Tap water	Yes	Yes	No	No	No helminths infection
169	33	30-39	Post primary	Muslim	Formal employee	Married	Urban	<13	Primipara(P1)	<2	Yes	Spring	Yes	Yes	Yes	Yes	Boiled	No	No	No	No	No helminths infection
6	33	30-39	Post primary	Muslim	Formal employee	Married	Urban	13 - <28	Primipara(P1)	2-4	Yes	Spring	Yes	Yes	Yes	No	Treated Tap water	Yes	No	No	No	No helminths infection
142	36	30-39	Uneducated	Muslim	Un Employed	Married	Urban	13 - <28	Multipara(P2+)	2-4	Yes	Spring	Yes	Yes	Yes	No	Boiled	No	No	Yes	Yes	No helminths infection
9	25	20-29	Post primary	Muslim	Formal employee	Married	Urban	≥28	Multipara(P2+)	>4	Yes	Spring	Yes	Yes	Yes	No	Treated Tap water	No	No	No	No	No helminths infection
256	31	30-39	Primary	Christian	Farmer	Married	Rural	≥28	Multipara(P2+)	>4	No	Well	No	No	No	Yes	Unboiled	No	Yes	Yes	Yes	No helminths infection
22	44	≥40	Primary	Christian	Farmer	Married	Rural	<13	Multipara(P2+)	<2	No	Tap	Yes	No	No	Yes	Unboiled	No	Yes	Yes	Yes	No helminths infection
68	32	30-39	Primary	Christian	Farmer	Married	Rural	13 - <28	Multipara(P2+)	<2	No	Well	Yes	No	No	Yes	Unboiled	No	Yes	Yes	Yes	No helminths infection
50	29	30-39	Primary	Christian	Farmer	Married	Rural	<13	Primipara(P1)	<2	No	Well	No	No	No	Yes	Unboiled	Yes	Yes	Yes	Yes	No helminths infection
266	18	<20	Primary	Christian	Farmer	Married	Rural	≥28	Multipara(P2+)	>4	No	Well	Yes	No	No	Yes	Unboiled	No	Yes	Yes	Yes	No helminths infection
147	34	30-39	Post primary	Muslim	Formal employee	Married	Urban	13 - <28	Multipara(P2+)	2-4	Yes	Spring	Yes	Yes	Yes	No	Boiled	Yes	No	No	No	No helminths infection
224	20	20-29	Primary	Christian	Farmer	Married	Rural	13 - <28	Multipara(P2+)	2-4	No	Well	No	No	No	Yes	Unboiled	No	Yes	Yes	Yes	No helminths infection
174	32	30-39	Post primary	Muslim	Formal employee	Married	Urban	≥28	Multipara(P2+)	>4	Yes	Spring	Yes	Yes	Yes	No	Boiled	No	No	No	No	No helminths infection
17	43	≥40	Primary	Christian	Farmer	Married	Rural	≥28	Multipara(P2+)	>4	No	Tap	No	No	No	Yes	Unboiled	No	Yes	No	No	No helminths infection
25	43	≥40	Primary	Christian	Farmer	Married	Rural	<13	Multipara(P2+)	<2	No	Tap	No	No	No	Yes	Unboiled	No	Yes	No	No	No helminths infection
97	41	≥40	Uneducated	Christian	Business woman (Self employed)	Married	Rural	≥28	Multipara(P2+)	2-4	Yes	Tap	Yes	Yes	Yes	No	Treated Tap water	No	No	Yes	Yes	No helminths infection
333	34	30-39	Primary	Christian	Business woman (Self employed)	Married	Rural	≥28	Multipara(P2+)	>4	Yes	Tap	Yes	No	No	Yes	Unboiled	No	Yes	No	No	No helminths infection
152	31	30-39	Post primary	Muslim	Formal employee	Married	Urban	13 - <28	Primipara(P1)	<2	Yes	Spring	Yes	Yes	Yes	No	Boiled	No	No	Yes	Yes	No helminths infection
10	38	30-39	Primary	Christian	Business woman (Self employed)	Married	Rural	<13	Multipara(P2+)	<2	Yes	Tap	Yes	No	No	Yes	Unboiled	No	Yes	No	No	No helminths infection
134	27	20-29	Uneducated	Muslim	Un Employed	Married	Urban	13 - <28	Multipara(P2+)	>4	Yes	Spring	Yes	Yes	Yes	No	Treated Tap water	No	No	No	No	No helminths infection
90	39	30-39	Uneducated	Christian	Business woman (Self employed)	Married	Rural	13 - <28	Multipara(P2+)	2-4	Yes	Tap	No	Yes	Yes	No	Treated Tap water	No	No	Yes	Yes	No helminths infection
305	34	30-39	Primary	Christian	Farmer	Married	Rural	<13	Primipara(P1)	<2	No	Well	Yes	No	No	Yes	Unboiled	No	Yes	Yes	Yes	No helminths infection
278	27	20-29	Primary	Christian	Farmer	Married	Rural	13 - <28	Nullipara(PG)	2-4	No	Well	Yes	No	No	Yes	Unboiled	No	Yes	Yes	Yes	No helminths infection
11	39	30-39	Primary	Christian	Business woman (Self employed)	Married	Rural	≥28	Multipara(P2+)	>4	Yes	Tap	No	No	No	Yes	Unboiled	Yes	Yes	No	No	No helminths infection
69	33	30-39	Primary	Christian	Farmer	Married	Rural	13 - <28	Primipara(P1)	2-4	No	Well	No	No	No	Yes	Unboiled	No	Yes	Yes	Yes	No helminths infection
246	30	30-39	Primary	Christian	Farmer	Married	Rural	≥28	Primipara(P1)	>4	No	Well	No	No	No	Yes	Unboiled	No	Yes	Yes	Yes	No helminths infection
293	33	30-39	Primary	Christian	Farmer	Married	Rural	≥28	Multipara(P2+)	2-4	No	Well	Yes	No	No	Yes	Unboiled	No	Yes	Yes	Yes	No helminths infection
332	29	30-39	Primary	Christian	Business woman (Self employed)	Married	Rural	≥28	Primipara(P1)	2-4	Yes	Tap	No	No	No	Yes	Unboiled	No	Yes	No	No	No helminths infection
5	32	30-39	Post primary	Muslim	Formal employee	Married	Urban	≥28	Primipara(P1)	>4	Yes	Spring	Yes	Yes	Yes	No	Treated Tap water	Yes	No	No	No	No helminths infection
145	22	20-29	Uneducated	Muslim	Un Employed	Married	Urban	≥28	Nullipara(PG)	2-4	Yes	Spring	Yes	Yes	Yes	No	Boiled	No	No	Yes	Yes	No helminths infection
3	38	30-39	Post primary	Muslim	Formal employee	Married	Urban	≥28	Multipara(P2+)	>4	Yes	Spring	Yes	Yes	Yes	No	Treated Tap water	No	No	No	No	No helminths infection
298	34	30-39	Primary	Christian	Farmer	Married	Rural	<13	Primipara(P1)	<2	No	Well	No	No	No	Yes	Unboiled	No	Yes	Yes	Yes	No helminths infection
8	43	≥40	Post primary	Muslim	Formal employee	Married	Urban	≥28	Multipara(P2+)	>4	Yes	Spring	Yes	Yes	Yes	No	Treated Tap water	No	No	No	No	No helminths infection
106	26	20-29	Uneducated	Muslim	Business woman (Self employed)	Married	Rural	13 - <28	Primipara(P1)	2-4	Yes	Spring	Yes	Yes	Yes	No	Treated Tap water	No	No	No	No	No helminths infection
288	24	20-29	Primary	Christian	Farmer	Single	Rural	13 - <28	Nullipara(PG)	2-4	No	Well	Yes	No	No	Yes	Unboiled	No	Yes	No	No	No helminths infection
96	40	≥40	Uneducated	Christian	Formal employee	Married	Rural	13 - <28	Multipara(P2+)	2-4	Yes	Tap	No	Yes	Yes	No	Treated Tap water	No	No	No	No	No helminths infection
65	34	30-39	Primary	Christian	Farmer	Married	Rural	<13	Primipara(P1)	<2	No	Well	No	No	No	Yes	Unboiled	No	Yes	Yes	Yes	No helminths infection
110	39	30-39	Primary	Muslim	Business woman (Self employed)	Married	Rural	13 - <28	Multipara(P2+)	<2	Yes	Spring	No	Yes	Yes	No	Treated Tap water	No	Yes	No	No	No helminths infection
330	19	<20	Primary	Christian	Business woman (Self employed)	Married	Rural	≥28	Multipara(P2+)	>4	Yes	Tap	Yes	No	No	Yes	Unboiled	No	Yes	No	No	No helminths infection
168	30	30-39	Post primary	Muslim	Formal employee	Married	Urban	≥28	Primipara(P1)	>4	Yes	Spring	Yes	Yes	Yes	No	Boiled	Yes	No	No	No	No helminths infection
283	21	20-29	Primary	Christian	Farmer	Married	Rural	≥28	Nullipara(PG)	>4	No	Well	Yes	No	No	Yes	Unboiled	No	Yes	No	No	No helminths infection
327	42	≥40	Primary	Christian	Business woman (Self employed)	Married	Rural	13 - <28	Multipara(P2+)	2-4	Yes	Tap	Yes	No	No	Yes	Unboiled	No	Yes	No	No	No helminths infection
179	20	20-29	Post primary	Muslim	Formal employee	Single	Urban	13 - <28	Nullipara(PG)	2-4	Yes	Spring	Yes	Yes	Yes	No	Boiled	No	No	No	No	No helminths infection
99	39	30-39	Uneducated	Christian	Business woman (Self employed)	Married	Rural	<13	Multipara(P2+)	<2	Yes	Tap	Yes	Yes	Yes	No	Treated Tap water	No	No	Yes	Yes	No helminths infection
144	22	20-29	Uneducated	Muslim	Formal employee	Married	Urban	≥28	Primipara(P1)	>4	Yes	Spring	Yes	Yes	Yes	No	Boiled	Yes	Yes	No	No	No helminths infection
16	43	≥40	Primary	Christian	Farmer	Married	Rural	13 - <28	Multipara(P2+)	2-4	Yes	Tap	Yes	No	No	Yes	Unboiled	No	Yes	No	No	No helminths infection
94	25	20-29	Primary	Christian	Business woman (Self employed)	Single	Rural	13 - <28	Nullipara(PG)	2-4	Yes	Tap	No	Yes	Yes	No	Treated Tap water	No	No	No	No	No helminths infection
92	39	30-39	Uneducated	Christian	Business woman (Self employed)	Married	Rural	≥28	Multipara(P2+)	>4	Yes	Tap	Yes	Yes	Yes	No	Treated Tap water	No	No	Yes	Yes	No helminths infection
77	39	30-39	Uneducated	Christian	Business woman (Self employed)	Married	Rural	≥28	Multipara(P2+)	>4	Yes	Tap	No	Yes	No	No	Treated Tap water	No	No	Yes	Yes	No helminths infection
321	30	30-39	Primary	Christian	Business woman (Self employed)	Married	Rural	≥28	Primipara(P1)	>4	Yes	Tap	Yes	No	No	Yes	Unboiled	No	No	Yes	Yes	No helminths infection
173	29	20-29	Post primary	Muslim	Formal employee	Married	Urban	<13	Primipara(P1)	2-4	Yes	Spring	Yes	Yes	Yes	No	Boiled	Yes	No	No	No	No helminths infection
279	33	30-39	Primary	Christian	Farmer	Married	Rural	13 - <28	Multipara(P2+)	2-4	No	Well	Yes	No	No	Yes	Unboiled	Yes	Yes	Yes	Yes	No helminths infection
123	23	20-29	Uneducated	Muslim	Un Employed	Married	Rural	≥28	Nullipara(PG)	>4	Yes	Spring	Yes	Yes	Yes	No	Treated Tap water	No	Yes	No	No	No helminths infection
290	29	20-29	Primary	Christian	Farmer	Married	Rural	≥28	Nullipara(PG)	2-4	No	Well	No	No	No	Yes	Unboiled	No	Yes	No	No	No helminths infection
253	22	20-29	Primary	Christian	Farmer	Married	Rural	13 - <28	Nullipara(PG)	2-4	No	Well	No	No	No	Yes	Unboiled	No	Yes	Yes	Yes	No helminths infection
287	18	<20	Primary	Christian	Farmer	Married	Rural	13 - <28	Nullipara(PG)	<2	No	Well	Yes	No	No	Yes	Unboiled	No	Yes	No	No	No helminths infection
162	42	≥40	Post primary	Muslim	Formal employee	Married	Urban	≥28	Multipara(P2+)	>4	Yes	Spring	Yes	Yes	Yes	No	Boiled	No	Yes	No	No	No helminths infection
138	20	20-29	Primary	Muslim	Un Employed	Married	Urban	13 - <28	Nullipara(PG)	2-4	Yes	Spring	Yes	Yes	Yes	No	Boiled	Yes	Yes	No	No	No helminths infection
222	18	<20	Primary	Christian	Farmer	Married	Rural	≥28	Nullipara(PG)	>4	No	Well	Yes	No	No	Yes	Unboiled	No	Yes	No	No	No helminths infection
95	38	30-39	Uneducated	Christian	Business woman (Self employed)	Married	Rural	≥28	Multipara(P2+)	>4	Yes	Tap	Yes	Yes	Yes	No	Treated Tap water	No	No	Yes	Yes	No helminths infection
322	33	30-39	Primary	Christian	Business woman (Self employed)	Married	Rural	<13	Primipara(P1)	<2	Yes	Tap	Yes	No	No	Yes	Unboiled	No	No	Yes	Yes	No helminths infection
257	33	30-39	Primary	Christian	Farmer	Married	Rural	13 - <28	Primipara(P1)	>4	No	Well	No	No	No	Yes	Unboiled	No	Yes	Yes	Yes	No helminths infection
285	24	20-29	Primary	Christian	Farmer	Married	Rural	≥28	Nullipara(PG)	2-4	No	Well	Yes	No	No	Yes	Unboiled	Yes	Yes	No	No	No helminths infection
269	19	<20	Primary	Christian	Farmer	Married	Rural	≥28	Primipara(P1)	2-4	No	Well	No	No	No	Yes	Unboiled	No	Yes	Yes	Yes	No helminths infection
132	37	30-39	Uneducated	Muslim	Un Employed	Married	Urban	<13	Multipara(P2+)	<2	Yes	Spring	Yes	Yes	Yes	No	Treated Tap water	Yes	No	No	No	No helminths infection
317	27	20-29	Primary	Christian	Farmer	Married	Rural	13 - <28	Nullipara(PG)	>4	No	Well	Yes	No	No	Yes	Unboiled	No	Yes	Yes	Yes	No helminths infection
180	27	20-29	Post primary	Muslim	Formal employee	Married	Urban	13 - <28	Nullipara(PG)	<2	Yes	Spring	Yes	Yes	Yes	No	Boiled	No	No	No	No	No helminths infection
20	44	≥40	Primary	Christian	Farmer	Married	Rural	≥28	Multipara(P2+)	>4	No	Tap	Yes	No	No	Yes	Unboiled	No	Yes	Yes	Yes	No helminths infection
291	40	≥40	Primary	Christian	Farmer	Married	Rural	13 - <28	Multipara(P2+)	<2	Yes	Tap	Yes	No	No	Yes	Unboiled	No	No	Yes	Yes	No helminths infection
26	29	20-29	Primary	Christian	Farmer	Married	Rural	13 - <28	Primipara(P1)	<2	No	Well	Yes	No	No	Yes	Unboiled	No	Yes	Yes	Yes	No helminths infection
82	38	30-39	Uneducated	Christian	Business woman (Self employed)	Married	Rural	13 - <28	Multipara(P2+)	<2	Yes	Tap	Yes	Yes	No	No	Treated Tap water	No	No	Yes	Yes	No helminths infection
51	26	20-29	Primary	Christian	Farmer	Married	Rural	≥28	Nullipara(PG)	>4	No	Well	Yes	No	No	Yes	Unboiled	No	Yes	Yes	Yes	No helminths infection
108	29	20-29	Uneducated	Muslim	Business woman (Self employed)	Married	Rural	13 - <28	Multipara(P2+)	2-4	Yes	Spring	Yes	Yes	Yes	No	Treated Tap water	No	No	No	No	No helminths infection
318	31	30-39	Primary	Christian	Farmer	Married	Rural	≥28	Nullipara(PG)	2-4	No	Well	No	No	No	Yes	Unboiled	No	Yes	No	No	No helminths infection
302	18	<20	Primary	Christian	Farmer	Married	Rural	≥28	Primipara(P1)	>4	No	Well	Yes	No	No	Yes	Unboiled	No	Yes	Yes	Yes	No helminths infection
86	44	≥40	Primary	Christian	Business woman (Self employed)	Married	Rural	<13	Multipara(P2+)	<2	Yes	Tap	No	Yes	Yes	No	Treated Tap water	Yes	No	Yes	Yes	No helminths infection
324	19	<20	Primary	Christian	Business woman (Self employed)	Married	Rural	13 - <28	Multipara(P2+)	>4	Yes	Tap	Yes	No	No	Yes	Unboiled	Yes	Yes	No	No	No helminths infection
249	32	30-39	Primary	Christian	Farmer	Married	Rural	13 - <28	Primipara(P1)	>4	No	Well	Yes	No	No	Yes	Unboiled	No	Yes	Yes	Yes	No helminths infection
127	20	20-29	Primary	Muslim	Un Employed	Married	Rural	13 - <28	Nullipara(PG)	<2	Yes	Spring	Yes	Yes	Yes	No	Treated Tap water	Yes	Yes	No	No	No helminths infection
98	37	30-39	Primary	Christian	Un Employed	Married	Rural	≥28	Multipara(P2+)	>4	Yes	Tap	No	Yes	Yes	No	Treated Tap water	No	No	No	No	No helminths infection
331	21	20-29	Primary	Christian	Business woman (Self employed)	Married	Rural	≥28	Multipara(P2+)	>4	Yes	Tap	No	No	No	Yes	Unboiled	No	Yes	No	No	No helminths infection
292	34	30-39	Primary	Christian	Farmer	Married	Rural	<13	Primipara(P1)	<2	No	Well	Yes	No	No	Yes	Unboiled	No	Yes	Yes	Yes	No helminths infection
124	27	20-29	Uneducated	Muslim	Un Employed	Married	Rural	13 - <28	Primipara(P1)	2-4	Yes	Spring	Yes	Yes	Yes	No	Treated Tap water	Yes	No	No	No	No helminths infection
